# Supplementary material for: Cost-Effectiveness of Pneumococcal Vaccination in Adults in Italy: Comparing New Alternatives and Exploring the Role of GMT Ratios in Informing Vaccine Effectiveness
Source: Vaccines (Basel). 2023 Jul 18;11(7):1253. doi: 10.3390/vaccines11071253 (PMC10384960; doi:10.3390/vaccines11071253)
Supplement: Supplementary file 1 [file vaccines-11-01253-s001.zip]

Archive with 1 entries (1 files):
- vaccines-2456991-supplementary.pdf
